# Supplementary material for: Mobile Technology Application for Improved Urine Concentration Measurement Pilot Study
Source: Front Pediatr. 2018 Jun 6;6:160. doi: 10.3389/fped.2018.00160 (PMC5998741; doi:10.3389/fped.2018.00160)
Supplement: Supplementary file 1 [file Data_Sheet_1.XLS]

## Sheet: Sheet1
Patient study											Application				Test to test variability application
Sample number	Osmolality	SG (Clintek)	SG refractometer	Thirst perception Distance from left (mm)	Armstrong-patient	Armstrong-L	Armstong-A	Armstrong-J	Armstrong-V		Sample number	Osmolality	light penetrance		Sample #	Measurment 1	Measurement 2	Measurement 3
1	414	1.015	1.01	66	4	4	5	3	4		C3	644	0.62489		c16	0.99554	0.99809	0.997552
2	886	1.02	1.02	53	4	3	6	3	4		C1	292	0.8914		C17	0.89424	0.902416	0.902481
4	761	1.025	1.02	29	4	7	7	5	5		C6	938	0.619983		c18	0.628272	0.6235	0.623146
5	717	1.02	1.02	55	4	4	8	2	4		c10	201	0.8678		c19	0.808615	0.806472	0.80359
6	111	1.01	1.002	92	4	6	6	4	4		C5	950	0.68896		c21	0.988057	0.971893	0.98343
7	1101	1.02	1.029	0	6	7	6	6	7		C13	419	0.7077		C20	0.877773	0.895677	0.8977
8	553	1.02	1.014	121	3	2	3	1	1		C11	997	0.567079		C22	0.925254	0.926282	0.924238
9	1247	1.03	1.028	129	4	3	3	5	5		C9	928	0.56466		C23	0.987046	0.98894	0.989728
10	851	1.02	1.022	28	6	6	4	4	4		c14	732	0.8872		C25	0.599872	0.59804	0.597864
11	483	1.02	1.011	103	7	7	7	7	7		c15	816	0.7293		C26	0.862236	0.841373	0.85068
12	89	1.01	1.002	29	1	1	2	1	1		c16	136	0.99554		C27	0.747233	0.747082	0.747354
13	970	1.02	1.02	29	4	4	4	4	4		C17	350	0.89424		C28	0.99822	0.92381	0.9995
14	559	1.02	1.014	32	4	3	4	3	5		c18	854	0.628272		C29	0.847779	0.853612	0.853621
15	784	1.03	1.017	30	3	2	5	2	2		c19	777	0.808615		C30	0.81798	0.819886	0.817044
16	1115	1.03	1.028	88	4	6	3	5	6		c21	473	0.988057		C31	0.631393	0.63686	0.63313
17	660	1.03	1.02	25	7	7	7	7	6		C20	485	0.877773
18	859	1.02	1.023	73	4	4	4	6	4		C22	409	0.925254
20	142	1.005	1.003	118	2	2	2	1	1		C23	187	0.987046
21	233	1.015	1.005	99	5	2	3	1	1		C25	847	0.599872
25	703	1.025	1.02	32	5	6	6	6	6		C26	721	0.862236
26	1114	1.01	1.028	48	6	4	5	5	5		C27	1104	0.747233
											C28	136	0.99822
											C29	906	0.847779
											C30	544	0.81798
											C31	1032	0.631393
